# Supplementary material for: A new species of the genus Arrup from a limestone cave in Akiyoshi-dai, Western Japan (Chilopoda, Geophilomorpha, Mecistocephalidae)
Source: Zookeys. 2019 Mar 14;830:33–51. doi: 10.3897/zookeys.830.33060 (PMC6428782; doi:10.3897/zookeys.830.33060)
Supplement: XML Treatment for Arrup akiyoshiensis [file zookeys.830.33060-treatment1.xml]

<!DOCTYPE tp:taxon-treatment
  PUBLIC "-//TaxonX//DTD Taxonomic Treatment Publishing DTD v0 20100105//EN" "tax-treatment-NSO.dtd">
<tp:taxon-treatment xmlns:tp="http://www.plazi.org/taxpub"><tp:treatment-meta><kwd-group><label>Taxon classification</label><kwd><named-content xmlns:xlink="http://www.w3.org/1999/xlink" content-type="kingdom">Animalia</named-content></kwd><kwd><named-content xmlns:xlink="http://www.w3.org/1999/xlink" content-type="order">Geophilomorpha</named-content></kwd><kwd><named-content xmlns:xlink="http://www.w3.org/1999/xlink" content-type="family">Mecistocephalidae</named-content></kwd></kwd-group><mixed-citation publication-type="journal"><person-group><name><surname>Tsukamoto</surname><given-names>Sho</given-names></name><name><surname>Shimano</surname><given-names>Satoshi</given-names></name><name><surname>Murakami</surname><given-names>Takashi</given-names></name><name><surname>Hiruta</surname><given-names>Shimpei F.</given-names></name><name><surname>Yamasaki</surname><given-names>Takeshi</given-names></name><name><surname>Eguchi</surname><given-names>Katsuyuki</given-names></name></person-group><article-title>A new species of the genus <italic><tp:taxon-name><tp:taxon-name-part taxon-name-part-type="genus" reg="Arrup">Arrup</tp:taxon-name-part></tp:taxon-name></italic> from a limestone cave in Akiyoshi-dai, Western Japan (<tp:taxon-name><tp:taxon-name-part taxon-name-part-type="class">Chilopoda</tp:taxon-name-part></tp:taxon-name>, <tp:taxon-name><tp:taxon-name-part taxon-name-part-type="order">Geophilomorpha</tp:taxon-name-part></tp:taxon-name>, <tp:taxon-name><tp:taxon-name-part taxon-name-part-type="family">Mecistocephalidae</tp:taxon-name-part></tp:taxon-name>)</article-title><source>Zookeys</source><day>14</day><month>3</month><year>2019</year><volume>830</volume><fpage>33</fpage><lpage>51</lpage><pub-id pub-id-type="doi">10.3897/zookeys.830.33060</pub-id></mixed-citation></tp:treatment-meta><tp:nomenclature><tp:taxon-name>
                <tp:taxon-name-part taxon-name-part-type="genus" reg="Arrup">Arrup</tp:taxon-name-part>
                <tp:taxon-name-part taxon-name-part-type="species" reg="akiyoshiensis">akiyoshiensis</tp:taxon-name-part>
                <object-id xmlns:xlink="http://www.w3.org/1999/xlink" content-type="zoobank" xlink:type="simple">http://zoobank.org/6B8C8441-CD7C-4F1C-9280-1DF1D5EDB994</object-id>
              </tp:taxon-name><tp:taxon-authority>Tsukamoto &amp; Shimano</tp:taxon-authority><tp:taxon-status xmlns:xlink="http://www.w3.org/1999/xlink" xlink:type="simple">sp. n.</tp:taxon-status><xref ref-type="fig" rid="F2">Figs 2</xref><xref ref-type="fig" rid="F3">, 3</xref><xref ref-type="fig" rid="F4">, 4</xref><xref ref-type="fig" rid="F5">, 5</xref><xref ref-type="fig" rid="F6">, 6</xref><xref ref-type="fig" rid="F7">, 7</xref><xref ref-type="fig" rid="F8">, 8</xref><xref ref-type="fig" rid="F9">, 9</xref><xref ref-type="table" rid="T3">, Tables 3</xref><xref ref-type="table" rid="T4">, 4</xref><xref ref-type="table" rid="T5">, 5</xref><xref ref-type="table" rid="T6">, 6</xref></tp:nomenclature><tp:treatment-sec sec-type="type material" id="SECID0EYHAE"><title>Type Material.</title><p><bold>Holotype</bold> 1 female, Kagekiyo-ana, Mitou Town (Mitou-cho), Mine City (Mine-shi), Yamaguchi Prefecture, Japan, 30<sup>th</sup> of March 2018, coll. Takashi Murakami (labeled as TS-20180330-01). <bold>Paratype</bold> 1 female, Kagekiyo-ana, Mitou Town (Mitou-cho), Mine City (Mine-shi), Yamaguchi Prefecture, Japan, 18<sup>th</sup> of April 2018, coll. Takashi Murakami (labeled as TS-20180418-01).</p></tp:treatment-sec><tp:treatment-sec sec-type="etymology" id="SECID0EGIAE"><title>Etymology.</title><p>The species name is derived from the name of Akiyoshi-dai Karst region, which includes the type locality.</p></tp:treatment-sec><tp:treatment-sec sec-type="diagnosis" id="SECID0ELIAE"><title>Diagnosis.</title><p><italic><tp:taxon-name><tp:taxon-name-part taxon-name-part-type="genus" reg="Arrup">Arrup</tp:taxon-name-part><tp:taxon-name-part taxon-name-part-type="species" reg="akiyoshiensis">akiyoshiensis</tp:taxon-name-part></tp:taxon-name></italic> sp. n. can be distinguished from the all named congeners by a combination of the following morphological characteristics: frontal line curved; seven pectinate lamellae in mandible; comma-shaped distal lobe of coxal projection in first maxillae; a tiny tubercle on outer-distal corner of each article of the telopodite; distal article of the telopodite of the second maxillae without claw; the well-developed tooth of forcipular article I; the triangular basal tooth in tarsungulum; the poison calyx overreaching forcipular article I; 31–35 pores on lateral and ventral sides on coxopleura.</p></tp:treatment-sec><tp:treatment-sec sec-type="description" id="SECID0E3IAE"><title>Description.</title><p>Measurements of the holotype (adult female, TS-20180330-01) are followed by those of 1 paratype (adult female, TS-20180418-01) in parentheses. Body length 36.0 (34.5) mm, maximum body width 1.0 (0.95) mm, cephalic plate length 1.45 (1.30) mm, maximum cephalic plate width 0.92 (0.78) mm.</p><p>Antenna (Figs <xref ref-type="fig" rid="F2">2A–E</xref>, <xref ref-type="fig" rid="F3">3A–F</xref>, <xref ref-type="fig" rid="F7">7D</xref>, Tables <xref ref-type="table" rid="T3">3</xref>–<xref ref-type="table" rid="T5">5</xref>) length 3.4 times as long as cephalic plate length. All articles weak areolate, except anterior margin; anterior margin of articles I to IV well areolate. Articles I to V slightly asymmetrical, with internal margin longer than external margin. Articles VI to XIV symmetrical. Setae on articles I to XIV spiniform, arranged uniformly (Figs <xref ref-type="fig" rid="F2">2A–D</xref>, <xref ref-type="fig" rid="F3">3A–D</xref>, Table <xref ref-type="table" rid="T3">3</xref>). Distodorsal and distoventral surfaces of articles II, V, IX, and XIII with 1–7 small pointed sensilla (Fig. <xref ref-type="fig" rid="F2">2E</xref>, Table <xref ref-type="table" rid="T5">5</xref>). Article XIV with 96–101 claviform sensilla on outer-lateral and inner-lateral sides (Figs <xref ref-type="fig" rid="F3">3A–E</xref>, triangle in Fig. <xref ref-type="fig" rid="F3">3A</xref>, Table <xref ref-type="table" rid="T4">4</xref>), with 6–9 pointed sensilla on the tip (Figs <xref ref-type="fig" rid="F3">3A–D, F</xref>, arrow in Fig. <xref ref-type="fig" rid="F3">3A</xref>, Table <xref ref-type="table" rid="T5">5</xref>).</p><fig id="F2" position="float" orientation="portrait"><label>Figure 2.</label><caption><p><italic><tp:taxon-name><tp:taxon-name-part taxon-name-part-type="genus" reg="Arrup">Arrup</tp:taxon-name-part><tp:taxon-name-part taxon-name-part-type="species" reg="akiyoshiensis">akiyoshiensis</tp:taxon-name-part></tp:taxon-name></italic> sp. n., holotype (TS-20180330-01), <bold>A</bold> right antennal article, I–VI, dorsal <bold>B</bold> right antennal article, I–VI, ventral <bold>C</bold> right antennal article, VII–XIII, dorsal <bold>D</bold> right antennal article, VII–XIII, ventral <bold>E</bold> a pointed sensillum on the dorsal side of article XIII. Setae are not drawn, only their sockets. Scale bars: 500 µm (<bold>A–D</bold>); 10 µm (<bold>E</bold>).</p></caption><graphic xmlns:xlink="http://www.w3.org/1999/xlink" xlink:href="zookeys-830-033-g002.jpg" position="float" orientation="portrait" xlink:type="simple" id="oo_273159.jpg"/></fig><fig id="F3" position="float" orientation="portrait"><label>Figure 3.</label><caption><p><italic><tp:taxon-name><tp:taxon-name-part taxon-name-part-type="genus" reg="Arrup">Arrup</tp:taxon-name-part><tp:taxon-name-part taxon-name-part-type="species" reg="akiyoshiensis">akiyoshiensis</tp:taxon-name-part></tp:taxon-name></italic> sp. n., holotype (TS-20180330-01), <bold>A</bold> right antennal article, XIV, dorsal <bold>B</bold> right antennal article, XIV, ventral <bold>C</bold> right antennal article, XIV, outer-lateral <bold>D</bold> right antennal article, XIV, inner-lateral <bold>E</bold> a claviform sensillum on the antennal article XIV (triangle in fig. 9) <bold>F</bold> a pointed sensillum on the antennal article XIV (arrow in fig. 9). Setae are indicated only with sockets. Scale bars: 100 µm (<bold>A–D</bold>); 25 µm (<bold>E</bold>); 12.5 µm (<bold>F</bold>).</p></caption><graphic xmlns:xlink="http://www.w3.org/1999/xlink" xlink:href="zookeys-830-033-g003.jpg" position="float" orientation="portrait" xlink:type="simple" id="oo_273160.jpg"/></fig><table-wrap id="T3" position="float" orientation="portrait"><label>Table 3.</label><caption><p>Number of right antennal setae of <italic><tp:taxon-name><tp:taxon-name-part taxon-name-part-type="genus" reg="Arrup">Arrup</tp:taxon-name-part><tp:taxon-name-part taxon-name-part-type="species" reg="akiyoshiensis">akiyoshiensis</tp:taxon-name-part></tp:taxon-name></italic> sp. n., holotype (TS-20180330-01).</p></caption><table id="TID0ESCAG" rules="all"><tbody><tr><td rowspan="1" colspan="1">
                        <bold>Antennal article</bold>
                      </td><td rowspan="1" colspan="1">
                        <bold>I</bold>
                      </td><td rowspan="1" colspan="1">
                        <bold>II</bold>
                      </td><td rowspan="1" colspan="1">
                        <bold>III</bold>
                      </td><td rowspan="1" colspan="1">
                        <bold>IV</bold>
                      </td><td rowspan="1" colspan="1">
                        <bold>V</bold>
                      </td><td rowspan="1" colspan="1">
                        <bold>VI</bold>
                      </td><td rowspan="1" colspan="1">
                        <bold>VII</bold>
                      </td><td rowspan="1" colspan="1">
                        <bold>VIII</bold>
                      </td><td rowspan="1" colspan="1">
                        <bold>IX</bold>
                      </td><td rowspan="1" colspan="1">
                        <bold>X</bold>
                      </td><td rowspan="1" colspan="1">
                        <bold>XI</bold>
                      </td><td rowspan="1" colspan="1">
                        <bold>XII</bold>
                      </td><td rowspan="1" colspan="1">
                        <bold>XIII</bold>
                      </td><td rowspan="1" colspan="1">
                        <bold>XIV</bold>
                      </td></tr><tr><td rowspan="1" colspan="1">Number of Setae</td><td rowspan="1" colspan="1">45</td><td rowspan="1" colspan="1">53</td><td rowspan="1" colspan="1">57</td><td rowspan="1" colspan="1">73</td><td rowspan="1" colspan="1">98</td><td rowspan="1" colspan="1">102</td><td rowspan="1" colspan="1">140</td><td rowspan="1" colspan="1">155</td><td rowspan="1" colspan="1">207</td><td rowspan="1" colspan="1">201</td><td rowspan="1" colspan="1">215</td><td rowspan="1" colspan="1">207</td><td rowspan="1" colspan="1">194</td><td rowspan="1" colspan="1">343</td></tr></tbody></table></table-wrap><table-wrap id="T4" position="float" orientation="portrait"><label>Table 4.</label><caption><p>Number of claviform sensilla on antennal article XIV of <italic><tp:taxon-name><tp:taxon-name-part taxon-name-part-type="genus" reg="Arrup">Arrup</tp:taxon-name-part><tp:taxon-name-part taxon-name-part-type="species" reg="akiyoshiensis">akiyoshiensis</tp:taxon-name-part></tp:taxon-name></italic> sp. n., holotype (TS-20180330-01), paratype (TS-20180418-01).</p></caption><table id="TID0EWGAG" rules="all"><tbody><tr><td rowspan="2" colspan="1">
                        <bold>Side of antenna</bold>
                      </td><td rowspan="1" colspan="2">
                        <bold>Right</bold>
                      </td><td rowspan="1" colspan="2">
                        <bold>Left</bold>
                      </td></tr><tr><td rowspan="1" colspan="1">
                        <bold>Inner-lateral</bold>
                      </td><td rowspan="1" colspan="1">
                        <bold>Outer-lateral</bold>
                      </td><td rowspan="1" colspan="1">
                        <bold>Inner-lateral</bold>
                      </td><td rowspan="1" colspan="1">
                        <bold>Outer-lateral</bold>
                      </td></tr><tr><td rowspan="1" colspan="1">Holotype (TS-20180330-01)</td><td rowspan="1" colspan="1">43</td><td rowspan="1" colspan="1">58</td><td rowspan="1" colspan="1">36</td><td rowspan="1" colspan="1">60</td></tr><tr><td rowspan="1" colspan="1">Paratype (TS-20180418-01)</td><td rowspan="1" colspan="1">38</td><td rowspan="1" colspan="1">61</td><td rowspan="1" colspan="1">n/a</td><td rowspan="1" colspan="1">n/a</td></tr></tbody></table><table-wrap-foot><fn><p>Note n/a: Antennal article XIV left was lost.</p></fn></table-wrap-foot></table-wrap><table-wrap id="T5" position="float" orientation="portrait"><label>Table 5.</label><caption><p>Number of antennal pointed sensilla of <italic><tp:taxon-name><tp:taxon-name-part taxon-name-part-type="genus" reg="Arrup">Arrup</tp:taxon-name-part><tp:taxon-name-part taxon-name-part-type="species" reg="akiyoshiensis">akiyoshiensis</tp:taxon-name-part></tp:taxon-name></italic> sp. n., holotype (TS-20180330-01).</p></caption><table id="TID0EXKAG" rules="all"><tbody><tr><td rowspan="1" colspan="1">
                        <bold>Antennal article</bold>
                      </td><td rowspan="1" colspan="1">
                        <bold>I</bold>
                      </td><td rowspan="1" colspan="1">
                        <bold>II</bold>
                      </td><td rowspan="1" colspan="1">
                        <bold>III</bold>
                      </td><td rowspan="1" colspan="1">
                        <bold>IV</bold>
                      </td><td rowspan="1" colspan="1">
                        <bold>V</bold>
                      </td><td rowspan="1" colspan="1">
                        <bold>VI</bold>
                      </td><td rowspan="1" colspan="1">
                        <bold>VII</bold>
                      </td><td rowspan="1" colspan="1">
                        <bold>VIII</bold>
                      </td><td rowspan="1" colspan="1">
                        <bold>IX</bold>
                      </td><td rowspan="1" colspan="1">
                        <bold>X</bold>
                      </td><td rowspan="1" colspan="1">
                        <bold>XI</bold>
                      </td><td rowspan="1" colspan="1">
                        <bold>XII</bold>
                      </td><td rowspan="1" colspan="1">
                        <bold>XIII</bold>
                      </td><td rowspan="1" colspan="1">
                        <bold>XIV</bold>
                      </td></tr><tr><td rowspan="1" colspan="1">Right, dorsal</td><td rowspan="1" colspan="1">0</td><td rowspan="1" colspan="1">3</td><td rowspan="1" colspan="1">0</td><td rowspan="1" colspan="1">0</td><td rowspan="1" colspan="1">8</td><td rowspan="1" colspan="1">0</td><td rowspan="1" colspan="1">0</td><td rowspan="1" colspan="1">0</td><td rowspan="1" colspan="1">4</td><td rowspan="1" colspan="1">0</td><td rowspan="1" colspan="1">0</td><td rowspan="1" colspan="1">0</td><td rowspan="1" colspan="1">3</td><td rowspan="2" colspan="1">6</td></tr><tr><td rowspan="1" colspan="1">Right, ventral</td><td rowspan="1" colspan="1">0</td><td rowspan="1" colspan="1">2</td><td rowspan="1" colspan="1">0</td><td rowspan="1" colspan="1">0</td><td rowspan="1" colspan="1">5</td><td rowspan="1" colspan="1">0</td><td rowspan="1" colspan="1">0</td><td rowspan="1" colspan="1">0</td><td rowspan="1" colspan="1">4</td><td rowspan="1" colspan="1">0</td><td rowspan="1" colspan="1">0</td><td rowspan="1" colspan="1">0</td><td rowspan="1" colspan="1">3</td></tr><tr><td rowspan="1" colspan="1">Left, dorsal</td><td rowspan="1" colspan="1">0</td><td rowspan="1" colspan="1">1</td><td rowspan="1" colspan="1">0</td><td rowspan="1" colspan="1">0</td><td rowspan="1" colspan="1">7</td><td rowspan="1" colspan="1">0</td><td rowspan="1" colspan="1">0</td><td rowspan="1" colspan="1">0</td><td rowspan="1" colspan="1">7</td><td rowspan="1" colspan="1">0</td><td rowspan="1" colspan="1">0</td><td rowspan="1" colspan="1">0</td><td rowspan="1" colspan="1">3</td><td rowspan="2" colspan="1">9</td></tr><tr><td rowspan="1" colspan="1">Left, ventral</td><td rowspan="1" colspan="1">0</td><td rowspan="1" colspan="1">2</td><td rowspan="1" colspan="1">0</td><td rowspan="1" colspan="1">0</td><td rowspan="1" colspan="1">5</td><td rowspan="1" colspan="1">0</td><td rowspan="1" colspan="1">0</td><td rowspan="1" colspan="1">0</td><td rowspan="1" colspan="1">5</td><td rowspan="1" colspan="1">0</td><td rowspan="1" colspan="1">0</td><td rowspan="1" colspan="1">0</td><td rowspan="1" colspan="1">3</td></tr></tbody></table></table-wrap><p>Cephalic plate (Figs <xref ref-type="fig" rid="F4">4A</xref>, <xref ref-type="fig" rid="F8">8A</xref>) 1.5 times as long as wide. Transverse suture present. Paramedian sulci present. Lateral margins almost straight and convergent backwards; anterior margin convex; posterior margin straight. Surface areolated; proximal and distal scutes clearly marked. Setae arranged nearly symmetrically.</p><fig id="F4" position="float" orientation="portrait"><label>Figure 4.</label><caption><p><italic><tp:taxon-name><tp:taxon-name-part taxon-name-part-type="genus" reg="Arrup">Arrup</tp:taxon-name-part><tp:taxon-name-part taxon-name-part-type="species" reg="akiyoshiensis">akiyoshiensis</tp:taxon-name-part></tp:taxon-name></italic> sp. n., holotype (TS-20180330-01), <bold>A</bold> cephalic plate, dorsal <bold>B</bold> clypeus and clypeal pleurite, ventral <bold>C</bold> labrum, ventral <bold>D</bold> right mandible, dorsal <bold>E</bold> maxillae complex, ventral. Note that <bold>A–C</bold> are distorted by the effects of lactic acid. Scale bars: 500 µm (<bold>A, B</bold>); 100 µm (<bold>C, D</bold>); 250 µm (<bold>E</bold>).</p></caption><graphic xmlns:xlink="http://www.w3.org/1999/xlink" xlink:href="zookeys-830-033-g004.jpg" position="float" orientation="portrait" xlink:type="simple" id="oo_273161.jpg"/></fig><!--PageBreak  --><p>Clypeus (Figs <xref ref-type="fig" rid="F4">4B</xref>, <xref ref-type="fig" rid="F8">8B</xref>) 1.5 times as wide as long. Clypeal area absent. Paraclypeal sutures complete, strongly convergent backwards. Two clypeal plagulae not contacting with the paraclypeal sutures; remaining clypeal parts uniformly areolate, with setae arranged in two groups.</p><!--PageBreak  --><!--PageBreak  --><p>Labrum (Fig. <xref ref-type="fig" rid="F4">4C</xref>) consisted of three pieces. Side pieces divided into anterior and posterior alae with convexed chitinous line. Longitudinal stripes on the posterior alae absent. Anterior margin of side pieces almost straight. Internal margins of side pieces convergent backward, but not bordered directly with each other. Posterior margin of side pieces convex. Mid-piece 1.1 times as long as wide.</p><p>Cephalic pleurite (Figs <xref ref-type="fig" rid="F4">4B</xref>, <xref ref-type="fig" rid="F8">8C</xref>) with areolation entirely except a part of anterior region; scutes clearly marked along anterior margin, lateral margin, and paraclypeal suture. Spicula absent. Setae absent. Stilus well chitinized.</p><p>Mandible (Fig. <xref ref-type="fig" rid="F4">4D</xref>, Table <xref ref-type="table" rid="T6">6</xref>) with seven pectinate lamellae. Lamellar teeth sharp; 2–15 teeth present in each lamella (Table <xref ref-type="table" rid="T6">6</xref>); anterior tooth gradually longer than posterior one in each lamella.</p><table-wrap id="T6" position="float" orientation="portrait"><label>Table 6.</label><caption><p>Number of the pectinate lamellae of <italic><tp:taxon-name><tp:taxon-name-part taxon-name-part-type="genus" reg="Arrup">Arrup</tp:taxon-name-part><tp:taxon-name-part taxon-name-part-type="species" reg="akiyoshiensis">akiyoshiensis</tp:taxon-name-part></tp:taxon-name></italic> sp. n., holoype (TS-20180330-01) and paratype (TS-20180418-01).</p></caption><table id="TID0EKXAG" rules="all"><tbody><tr><th rowspan="2" colspan="1">Pectinate lamellae</th><th rowspan="1" colspan="7">Right</th><th rowspan="1" colspan="7">Left</th></tr><tr><th rowspan="1" colspan="1">I</th><th rowspan="1" colspan="1">II</th><th rowspan="1" colspan="1">III</th><th rowspan="1" colspan="1">IV</th><th rowspan="1" colspan="1">V</th><th rowspan="1" colspan="1">VI</th><th rowspan="1" colspan="1">VII</th><th rowspan="1" colspan="1">I</th><th rowspan="1" colspan="1">II</th><th rowspan="1" colspan="1">III</th><th rowspan="1" colspan="1">IV</th><th rowspan="1" colspan="1">V</th><th rowspan="1" colspan="1">VI</th><th rowspan="1" colspan="1">VII</th></tr><tr><td rowspan="1" colspan="1">Holotype (TS-20180330-1)</td><td rowspan="1" colspan="1">6</td><td rowspan="1" colspan="1">11</td><td rowspan="1" colspan="1">11</td><td rowspan="1" colspan="1">11</td><td rowspan="1" colspan="1">8</td><td rowspan="1" colspan="1">5</td><td rowspan="1" colspan="1">2</td><td rowspan="1" colspan="1">6</td><td rowspan="1" colspan="1">11</td><td rowspan="1" colspan="1">11</td><td rowspan="1" colspan="1">11</td><td rowspan="1" colspan="1">8</td><td rowspan="1" colspan="1">5</td><td rowspan="1" colspan="1">2</td></tr><tr><td rowspan="1" colspan="1">Paratype (TS-20180418-1)</td><td rowspan="1" colspan="1">6</td><td rowspan="1" colspan="1">11</td><td rowspan="1" colspan="1">15</td><td rowspan="1" colspan="1">12</td><td rowspan="1" colspan="1">8</td><td rowspan="1" colspan="1">4</td><td rowspan="1" colspan="1">2</td><td rowspan="1" colspan="1">6</td><td rowspan="1" colspan="1">11</td><td rowspan="1" colspan="1">13</td><td rowspan="1" colspan="1">9</td><td rowspan="1" colspan="1">3</td><td rowspan="1" colspan="1">4</td><td rowspan="1" colspan="1">–*</td></tr></tbody></table><table-wrap-foot><fn><p>* pectinate lamella VII of paratype was broken.</p></fn></table-wrap-foot></table-wrap><p>First maxillae (Figs <xref ref-type="fig" rid="F4">4E</xref>, <xref ref-type="fig" rid="F8">8D</xref>) undivided, without mid-longitudinal suture in coxosternite, convergent forward; anterior corners not projecting; ventral surface areolate, except for anterior and lateral margins; setae absent. Coxal projection well developed, with six spines on each internal margin and 4–5 setae at the each middle position. Basal part of medial projection round, with distal lobe; distal lobe clavate as comma-shaped. Basal part 1.7 times as long as distal lobe.</p><p>Second maxillae (Figs <xref ref-type="fig" rid="F4">4E</xref>, <xref ref-type="fig" rid="F8">8D</xref>) undivided, without mid-longitudinal suture in coxosternite; 5 + 5 setae arranged along the anterior margin, 3 + 3 setae on lateral side. Isthmus areolate. Anterior and posterior margins concave. Lateral margins <!--PageBreak  --><!--PageBreak  --><!--PageBreak  --><!--PageBreak  --><!--PageBreak  --><!--PageBreak  -->parallel. Telopodites triarticulated, reaching the telopodite of first maxillae. Claw of the telopodite absent. A tiny tubercle present on outer-distal corner of each article. Article I 2.8 times as long as wide; article II 1.6 times as long as wide; article III 3.2 times as long as wide.</p><!--PageBreak  --><p>Forcipular segment (Figs <xref ref-type="fig" rid="F5">5A–D</xref>, <xref ref-type="fig" rid="F7">7B, C</xref>, <xref ref-type="fig" rid="F9">9A, B</xref>) with setae both on dorsal and ventral surface; setae arranged almost symmetrically. Coxosternite with distinct 1 + 1 projections in anterior margin. Chitinous lines absent. Forcipular tergite trapeziform. When telopodites closed, tarsungulum reaching anterior margin of <!--PageBreak  -->cephalic plate. Article I 1.9 times as long as wide, with a well-developed pointed tooth at the distal internal corner. Article II 0.40 times as long as wide, with a tubercle at the internal margin (arrows in Fig. <xref ref-type="fig" rid="F5">5A, B</xref>). Article III 0.37 times as long as wide, with a tubercle at the internal margin. Tarsungulum with a triangular basal denticle. Claw of tarsungulum with numerous tiny sensilla. Calyx of poison gland overreaching article I. Duct opening of poison gland on dorsal tip of tarsungulum (triangle in Fig. <xref ref-type="fig" rid="F5">5C</xref>).</p><fig id="F5" position="float" orientation="portrait"><label>Figure 5.</label><caption><p><italic><tp:taxon-name><tp:taxon-name-part taxon-name-part-type="genus" reg="Arrup">Arrup</tp:taxon-name-part><tp:taxon-name-part taxon-name-part-type="species" reg="akiyoshiensis">akiyoshiensis</tp:taxon-name-part></tp:taxon-name></italic> sp. n., <bold>A, B</bold> paratype (TS-20180418-01) <bold>C, D</bold> holotype (TS-20180330-01) <bold>A</bold> forcipular segment and left forcipule, dorsal <bold>B</bold> forcipular segment and left forcipule, ventral <bold>C</bold> claw of left tarsungulum, dosral <bold>D</bold> claw of left tarsungulum, ventral. Scale bars: 500 µm (<bold>A, B</bold>); 200 µm (<bold>C, D</bold>).</p></caption><graphic xmlns:xlink="http://www.w3.org/1999/xlink" xlink:href="zookeys-830-033-g005.jpg" position="float" orientation="portrait" xlink:type="simple" id="oo_273162.jpg"/></fig><p>Leg-bearing segments (excepting last leg-bearing segment) (Fig. <xref ref-type="fig" rid="F6">6A–D</xref>) without pore field on sternites. Median longitudinal sulcus present on sternites I–XVII. Forty-one leg-bearing segments in both the holotype and paratype. All legs weakly areolate. First pair of legs much shorter than the others. All leg claws with anterior and posterior accessory spines; posterior one with a subsidiary spine at its bottom (arrows in Fig. <xref ref-type="fig" rid="F6">6C, D</xref>).</p><fig id="F6" position="float" orientation="portrait"><label>Figure 6.</label><caption><p><italic><tp:taxon-name><tp:taxon-name-part taxon-name-part-type="genus" reg="Arrup">Arrup</tp:taxon-name-part><tp:taxon-name-part taxon-name-part-type="species" reg="akiyoshiensis">akiyoshiensis</tp:taxon-name-part></tp:taxon-name></italic> sp. n., holotype (TS-20180330-01), <bold>A</bold> four leg-bearing segments, dorsal <bold>B</bold> four leg-bearing segments, ventral <bold>C</bold> left leg (pair 4), ventral <bold>D</bold> claw of right leg (pair 4), lateral <bold>E</bold> last leg-bearing and postpedal segments, dorsal <bold>F</bold> last leg-bearing and postpedal segments, ventral <bold>G</bold> right telopodite of last leg-bearing segment, dorsal <bold>H</bold> right telopodite of last leg-bearing segment, ventral. Scale bars: 300 µm (<bold>A–C</bold>); 100 µm (<bold>D</bold>); 500 µm (<bold>E–H</bold>).</p></caption><graphic xmlns:xlink="http://www.w3.org/1999/xlink" xlink:href="zookeys-830-033-g006.jpg" position="float" orientation="portrait" xlink:type="simple" id="oo_273163.jpg"/></fig><p>Last leg-bearing segment (Figs <xref ref-type="fig" rid="F6">6E–H</xref>, <xref ref-type="fig" rid="F9">9C, D</xref>) with numerous setae both on tergite and sternite; setae arranged almost symmetrically. Sternite as long as wide, sub-triangular, with posterior margin round. Tergite sub-pentagonal. Coxopleura with 31–35 pores on lateral and ventral sides. Telopodite having six articles, but without claw.</p><p>Postpedal segment (Figs <xref ref-type="fig" rid="F6">6E, F</xref>, <xref ref-type="fig" rid="F9">9C, D</xref>) with setae on each segment; setae arranged almost symmetrically. Female gonopod uniarticulate; distal part elongate. Anal pore opened laterally.</p><p>Coloration (Fig. <xref ref-type="fig" rid="F7">7A</xref>). Head and forcipular segment pale ocher; other body segments whitish yellow, without dark patches.</p><fig id="F7" position="float" orientation="portrait"><label>Figure 7.</label><caption><p><italic><tp:taxon-name><tp:taxon-name-part taxon-name-part-type="genus" reg="Arrup">Arrup</tp:taxon-name-part><tp:taxon-name-part taxon-name-part-type="species" reg="akiyoshiensis">akiyoshiensis</tp:taxon-name-part></tp:taxon-name></italic> sp. n., <bold>A–C</bold> paratype (TS-20180418-01) <bold>D</bold> holotype (TS-20180330-01) <bold>A</bold> whole body, dorsal <bold>B</bold> head and forcipular segment, dorsal <bold>C</bold> head and forcipular segment, ventral <bold>D</bold> head and left antenna, ventral. Scale bar: 1 mm (<bold>B–D</bold>).</p></caption><graphic xmlns:xlink="http://www.w3.org/1999/xlink" xlink:href="zookeys-830-033-g007.jpg" position="float" orientation="portrait" xlink:type="simple" id="oo_273164.jpg"/></fig><fig id="F8" position="float" orientation="portrait"><label>Figure 8.</label><caption><p><italic><tp:taxon-name><tp:taxon-name-part taxon-name-part-type="genus" reg="Arrup">Arrup</tp:taxon-name-part><tp:taxon-name-part taxon-name-part-type="species" reg="akiyoshiensis">akiyoshiensis</tp:taxon-name-part></tp:taxon-name></italic> sp. n., holotype (TS-20180330-01), <bold>A</bold> cephalic plate, dorsal <bold>B</bold> clypeus and clypeal pleurite, ventral <bold>C</bold> anterior part of cephalic pleurite, ventral <bold>D</bold> maxillae complex, ventral. Scale bars: 500 µm (<bold>A, B</bold>); 100 µm (<bold>C</bold>); 250 µm (<bold>D</bold>).</p></caption><graphic xmlns:xlink="http://www.w3.org/1999/xlink" xlink:href="zookeys-830-033-g008.jpg" position="float" orientation="portrait" xlink:type="simple" id="oo_273165.jpg"/></fig><fig id="F9" position="float" orientation="portrait"><label>Figure 9.</label><caption><p><italic><tp:taxon-name><tp:taxon-name-part taxon-name-part-type="genus" reg="Arrup">Arrup</tp:taxon-name-part><tp:taxon-name-part taxon-name-part-type="species" reg="akiyoshiensis">akiyoshiensis</tp:taxon-name-part></tp:taxon-name></italic> sp. n., <bold>A, B</bold> paratype (TS-20180418-01) <bold>C, D</bold> holotype (TS-20180330-01) <bold>A</bold> forcipular segment, dorsal <bold>B</bold> forcipular segment, ventral <bold>C</bold> last leg-bearing and terminal segments, dorsal <bold>D</bold> last leg-bearing and postpedal segments, ventral. Scale bars: 500 µm.</p></caption><graphic xmlns:xlink="http://www.w3.org/1999/xlink" xlink:href="zookeys-830-033-g009.jpg" position="float" orientation="portrait" xlink:type="simple" id="oo_273166.jpg"/></fig></tp:treatment-sec><tp:treatment-sec sec-type="distribution" id="SECID0ELQAG"><title>Distribution.</title><p>Known from only the type locality.</p></tp:treatment-sec><tp:treatment-sec sec-type="type locality" id="SECID0EQQAG"><title>Type locality.</title><p>Kagekiyo-ana, Mitou Town (Mitou-cho), Mine City (Mine-shi), Yamaguchi Prefecture, Japan (<named-content xmlns:xlink="http://www.w3.org/1999/xlink" content-type="dwc:verbatimCoordinates" xlink:type="simple"><named-content content-type="geo-json" specific-use="{&#34;type&#34;:&#34;Point&#34;,&#34;coordinates&#34;:[131.333333,34.291667]}" id="NCID0EZQAG" xlink:type="simple">34°17.50'N, 131°20.00'E</named-content></named-content>).</p></tp:treatment-sec><tp:treatment-sec sec-type="remarks" id="SECID0E5QAG"><title>Remarks.</title><p><italic><tp:taxon-name><tp:taxon-name-part taxon-name-part-type="genus" reg="Arrup">Arrup</tp:taxon-name-part><tp:taxon-name-part taxon-name-part-type="species" reg="akiyoshiensis">akiyoshiensis</tp:taxon-name-part></tp:taxon-name></italic> sp. n. is morphologically similar to several other congeners, especially <italic><tp:taxon-name><tp:taxon-name-part taxon-name-part-type="genus" reg="Arrup">A.</tp:taxon-name-part><tp:taxon-name-part taxon-name-part-type="species" reg="holstii">holstii</tp:taxon-name-part></tp:taxon-name></italic> (Pocock, 1895) and <italic><tp:taxon-name><tp:taxon-name-part taxon-name-part-type="genus" reg="Arrup">A.</tp:taxon-name-part><tp:taxon-name-part taxon-name-part-type="species" reg="ishiianus">ishiianus</tp:taxon-name-part></tp:taxon-name></italic> Uliana, Bonato &amp; Minelli, 2007 (Fig. <xref ref-type="fig" rid="F10">10</xref>), but can be easily distinguished from them by a combination of the characteristics shown in Table <xref ref-type="table" rid="T7">7</xref>.</p><fig id="F10" position="float" orientation="portrait"><label>Figure 10.</label><caption><p><italic><tp:taxon-name><tp:taxon-name-part taxon-name-part-type="genus" reg="Arrup">Arrup</tp:taxon-name-part><tp:taxon-name-part taxon-name-part-type="species" reg="ishiianus">ishiianus</tp:taxon-name-part></tp:taxon-name></italic> Uliana, Bonato &amp; Minelli, 2007 (TS-20090729-01) <bold>A</bold> forcipular segment, dorsal <bold>B</bold> forcipular segment, ventral <bold>C</bold> last leg-bearing and postpedal segments, ventral <bold>D</bold> maxillae complex, ventral (telopodites of second maxilla broken). Scale bars: 300 µm (<bold>A–C</bold>); 100 µm (<bold>D</bold>).</p></caption><graphic xmlns:xlink="http://www.w3.org/1999/xlink" xlink:href="zookeys-830-033-g010.jpg" position="float" orientation="portrait" xlink:type="simple" id="oo_273167.jpg"/></fig><table-wrap id="T7" position="float" orientation="portrait"><label>Table 7.</label><caption><p>Morphological comparison between <italic><tp:taxon-name><tp:taxon-name-part taxon-name-part-type="genus" reg="Arrup">A.</tp:taxon-name-part><tp:taxon-name-part taxon-name-part-type="species" reg="akiyoshiensis">akiyoshiensis</tp:taxon-name-part></tp:taxon-name></italic> sp. n. and other similar congeners based on <xref ref-type="bibr" rid="B19">Uliana et al. (2007)</xref>.</p></caption><table id="TID0EPGBG" rules="all"><tbody><tr><th rowspan="1" colspan="1">Characteristics</th><th rowspan="1" colspan="1"><italic><tp:taxon-name><tp:taxon-name-part taxon-name-part-type="genus" reg="Arrup">A.</tp:taxon-name-part><tp:taxon-name-part taxon-name-part-type="species" reg="akiyoshiensis">akiyoshiensis</tp:taxon-name-part></tp:taxon-name></italic> sp. n.</th><th rowspan="1" colspan="1">
                        <italic><tp:taxon-name>
                            <tp:taxon-name-part taxon-name-part-type="genus" reg="Arrup">A.</tp:taxon-name-part>
                            <tp:taxon-name-part taxon-name-part-type="species" reg="holstii">holstii</tp:taxon-name-part>
                          </tp:taxon-name></italic>
                      </th><th rowspan="1" colspan="1">
                        <italic><tp:taxon-name>
                            <tp:taxon-name-part taxon-name-part-type="genus" reg="Arrup">A.</tp:taxon-name-part>
                            <tp:taxon-name-part taxon-name-part-type="species" reg="ishiianus">ishiianus</tp:taxon-name-part>
                          </tp:taxon-name></italic>
                      </th><th rowspan="1" colspan="1">
                        <italic><tp:taxon-name>
                            <tp:taxon-name-part taxon-name-part-type="genus" reg="Arrup">A.</tp:taxon-name-part>
                            <tp:taxon-name-part taxon-name-part-type="species" reg="obtusus">obtusus</tp:taxon-name-part>
                          </tp:taxon-name></italic>
                      </th><th rowspan="1" colspan="1">
                        <italic><tp:taxon-name>
                            <tp:taxon-name-part taxon-name-part-type="genus" reg="Arrup">A.</tp:taxon-name-part>
                            <tp:taxon-name-part taxon-name-part-type="species" reg="kyushuensis">kyushuensis</tp:taxon-name-part>
                          </tp:taxon-name></italic>
                      </th><th rowspan="1" colspan="1">
                        <italic><tp:taxon-name>
                            <tp:taxon-name-part taxon-name-part-type="genus" reg="Arrup">A.</tp:taxon-name-part>
                            <tp:taxon-name-part taxon-name-part-type="species" reg="longicalix">longicalix</tp:taxon-name-part>
                          </tp:taxon-name></italic>
                      </th></tr><tr><td rowspan="1" colspan="1">Body length</td><td rowspan="1" colspan="1">approx. 3.5 cm</td><td rowspan="1" colspan="1">approx. 2 cm</td><td rowspan="1" colspan="1">4–5 cm</td><td rowspan="1" colspan="1">approx. 2 cm</td><td rowspan="1" colspan="1">1.5–3 cm</td><td rowspan="1" colspan="1">approx. 2 cm</td></tr><tr><td rowspan="1" colspan="1">Shape of the distal lobe of medial projection</td><td rowspan="1" colspan="1">clavate at the top</td><td rowspan="1" colspan="1">clavate at the top</td><td rowspan="1" colspan="1">slightly clavate</td><td rowspan="1" colspan="1">–*</td><td rowspan="1" colspan="1">slightly clavate</td><td rowspan="1" colspan="1">very elongate</td></tr><tr><td rowspan="1" colspan="1">distal tooth of forcipular article I</td><td rowspan="1" colspan="1">well developed, pointed</td><td rowspan="1" colspan="1">sharp and short</td><td rowspan="1" colspan="1">well developed, rounded</td><td rowspan="1" colspan="1">well developed</td><td rowspan="1" colspan="1">large and subtriangular</td><td rowspan="1" colspan="1">pointed, medium sized</td></tr><tr><td rowspan="1" colspan="1">basal tooth of forcipular tarsungulum</td><td rowspan="1" colspan="1">triangular</td><td rowspan="1" colspan="1">sharp</td><td rowspan="1" colspan="1">rounded or slightly pointed</td><td rowspan="1" colspan="1">shallow and rounded</td><td rowspan="1" colspan="1">well developed</td><td rowspan="1" colspan="1">very shallow and obtuse</td></tr><tr><td rowspan="1" colspan="1">Sternite of ultimate leg-bearing segment</td><td rowspan="1" colspan="1">as long as wide</td><td rowspan="1" colspan="1">as long as wide</td><td rowspan="1" colspan="1">wider than long</td><td rowspan="1" colspan="1">wider than long</td><td rowspan="1" colspan="1">as long as wide</td><td rowspan="1" colspan="1">wider than long</td></tr><tr><td rowspan="1" colspan="1">Number of coxal pore</td><td rowspan="1" colspan="1">31–35</td><td rowspan="1" colspan="1">around 12</td><td rowspan="1" colspan="1">around 35</td><td rowspan="1" colspan="1">around 40</td><td rowspan="1" colspan="1">–*</td><td rowspan="1" colspan="1">around 15</td></tr></tbody></table><table-wrap-foot><fn><p>* no data in <xref ref-type="bibr" rid="B19">Uliana et al. (2007)</xref>.</p></fn></table-wrap-foot></table-wrap><!--PageBreak  --></tp:treatment-sec><ref-list><ref id="B19"><mixed-citation xmlns:xlink="http://www.w3.org/1999/xlink" xlink:type="simple"><person-group><name name-style="western"><surname>Uliana</surname><given-names>M</given-names></name><name name-style="western"><surname>Bonato</surname><given-names>L</given-names></name><name name-style="western"><surname>Minelli</surname><given-names>A</given-names></name></person-group> (<year>2007</year>) <article-title>The <tp:taxon-name><tp:taxon-name-part taxon-name-part-type="family">Mecistocephalidae</tp:taxon-name-part></tp:taxon-name> of the Japanese and Taiwanese islands (<tp:taxon-name><tp:taxon-name-part taxon-name-part-type="class">Chilopoda</tp:taxon-name-part></tp:taxon-name>: <tp:taxon-name><tp:taxon-name-part taxon-name-part-type="order">Geophilomorpha</tp:taxon-name-part></tp:taxon-name>).</article-title><source>Zootaxa</source><volume>1396</volume>: <fpage>1</fpage>–<lpage>84</lpage>. <ext-link xlink:type="simple" ext-link-type="doi" xlink:href="10.11646/zootaxa.1396.1.1">https://doi.org/10.11646/zootaxa.1396.1.1</ext-link></mixed-citation></ref></ref-list></tp:taxon-treatment>
